# Supplementary material for: Utilizing trait networks and structural equation models as tools to interpret multi-trait genome-wide association studies
Source: Plant Methods. 2019 Sep 18;15:107. doi: 10.1186/s13007-019-0493-x (PMC6749677; doi:10.1186/s13007-019-0493-x)
Supplement: Supplementary file 2 — Additional file 2. Best linear unbiased estimates of accessions for projected shoot area, root biomass, water use, and water use efficiency. [file 13007_2019_493_MOESM2_ESM.csv]

NSFTV.ID	DayOfImaging	Water.Regime	PSA	WU	WUE	RootBiomass
NSFTV_1	D15	Control	177233.764111997	63.2834584753814	2593.08261137901	0.872838082
NSFTV_10	D15	Control	139009.097445328	62.6167918087141	1349.24045621921	0.531911785
NSFTV_101	D15	Control	178841.430778662	57.9501251420474	2822.84477125312	0.529368332
NSFTV_102	D15	Control	205690.430778662	64.2834584753807	2853.48548101538	0.657868332
NSFTV_103	D15	Control	134919.764111995	54.7834584753808	1684.05267386282	0.256368332
NSFTV_104	D15	Control	181414.264111995	56.9501251420474	2714.74468672477	0.509701665
NSFTV_105	D15	Control	252538.514111995	71.5334584753808	4310.44591025079	0.847368332
NSFTV_106	D15	Control	299601.264111995	73.9501251420474	5710.74381670255	0.851555245
NSFTV_107	D15	Control	189323.014111995	71.3667918087141	2727.45114285451	0.648721911
NSFTV_108	D15	Control	168978.493064106	58.8864894522939	2796.65829030446	0.931388578
NSFTV_109	D15	Control	198409.264111995	64.6167918087141	2943.541627845	0.638888578
NSFTV_11	D15	Control	241558.097445329	71.116791808714	4602.09337227557	0.801121771
NSFTV_112	D15	Control	195093.514111995	66.7001251420475	3035.08295378967	0.580221911
NSFTV_113	D15	Control	182778.764111995	66.7834584753807	2725.84117733847	0.801221911
NSFTV_114	D15	Control	201463.430778662	66.2834584753807	3174.44365952145	1.041721911
NSFTV_116	D15	Control	171425.764111995	59.7834584753807	2374.15687752987	0.612055245
NSFTV_117	D15	Control	245897.430778662	69.1167918087141	4003.02279285052	0.806388578
NSFTV_118	D15	Control	191178.180778662	65.2001251420475	2834.45497884808	0.947388578
NSFTV_120	D15	Control	257793.180778661	72.5334584753807	4268.47515536351	0.857244922
NSFTV_121	D15	Control	200813.930778662	60.7834584753806	3042.71166637175	0.774911588
NSFTV_122	D15	Control	206443.597445328	77.4501251420475	2597.60272675361	0.893878618
NSFTV_123	D15	Control	211351.097445328	70.2834584753807	3395.11835762121	0.745411588
NSFTV_124	D15	Control	212953.014111995	64.7834584753807	3189.19167662564	0.503471778
NSFTV_125	D15	Control	260051.930778662	75.7834584753808	4529.25442321636	0.844911588
NSFTV_128	D15	Control	159276.430778662	61.2001251420474	2312.62250104725	0.621578255
NSFTV_129	D15	Control	208465.597445328	68.1167918087141	3956.83232768718	0.673244922
NSFTV_13	D15	Control	217988.014111995	65.4501251420475	3500.96702597422	1.074111422
NSFTV_130	D15	Control	202667.014111995	67.5334584753807	2980.74041609942	0.883244922
NSFTV_131	D15	Control	252633.847445328	72.4501251420474	4610.61348868153	0.664411588
NSFTV_132	D15	Control	231654.597445329	68.6167918087141	3892.16036701113	0.836244922
NSFTV_133	D15	Control	166642.347445328	59.7834584753807	2269.87428729491	0.455911588
NSFTV_134	D15	Control	180754.097445328	65.6167918087141	2672.6428862986	0.894244922
NSFTV_135	D15	Control	232121.097445328	69.2834584753807	3515.31887838708	0.497411588
NSFTV_139	D15	Control	145074.597445328	58.4501251420474	1962.79610139111	0.544751779
NSFTV_14	D15	Control	178404.836203774	57.1846458377366	3468.87038290109	0.326111422
NSFTV_140	D15	Control	221572.097445328	63.8667918087141	3864.77413034925	0.684170568
NSFTV_141	D15	Control	257772.764111995	67.1167918087142	4620.78750483908	0.643244922
NSFTV_142	D15	Control	198439.076273442	71.1379069392852	3079.94986521333	0.705573765
NSFTV_143	D15	Control	193578.764111995	60.7834584753808	3091.33143478663	0.718211951
NSFTV_144	D15	Control	161406.430778662	57.0334584753807	2355.90266848791	0.656524944
NSFTV_145	D15	Control	196863.097445328	69.9501251420474	3003.67566119036	0.937431834
NSFTV_146	D15	Control	233629.597445328	71.6167918087141	3488.43837834747	0.851055979
NSFTV_147	D15	Control	152248.264111995	57.2834584753807	1923.13379378155	0.581265168
NSFTV_148	D15	Control	234940.097445328	76.4501251420474	3868.26866081769	0.919598501
NSFTV_149	D15	Control	182686.597445328	64.6167918087141	2719.18148574912	0.553431834
NSFTV_15	D15	Control	138165.764111995	58.7834584753807	1475.81356342116	0.494471778
NSFTV_150	D15	Control	164465.680778662	56.2834584753807	2534.85433383418	0.692098501
NSFTV_151	D15	Control	153548.764111995	57.2001251420474	1958.81551545744	0.498265168
NSFTV_152	D15	Control	194756.097445328	67.7834584753807	2889.58589236305	0.555898864
NSFTV_153	D15	Control	198513.597445328	64.9501251420474	3488.90502832553	0.690931834
NSFTV_154	D15	Control	244218.514111995	70.6167918087141	4270.36776170432	0.847098501
NSFTV_155	D15	Control	235199.264111995	75.9501251420474	3202.43040116984	0.775598501
NSFTV_156	D15	Control	226210.597445328	74.9501251420474	3422.06532263404	0.738598501
NSFTV_157	D15	Control	133526.930778662	52.9501251420475	1832.45469000069	0.413265168
NSFTV_158	D15	Control	140992.597445328	61.6167918087141	1376.74317646039	0.551265168
NSFTV_159	D15	Control	229843.930778661	67.6167918087141	4332.34296509984	0.212141873
NSFTV_16	D15	Control	176882.264111995	62.616791808714	2542.26294840375	0.646278089
NSFTV_160	D15	Control	188395.847445328	62.9501251420474	3272.52522061784	0.465605277
NSFTV_161	D15	Control	174259.597445328	66.2001251420474	1962.86099342262	0.463803434
NSFTV_162	D15	Control	168777.930778662	60.116791808714	2651.5816459117	0.629427354
NSFTV_163	D15	Control	218568.097445328	75.6167918087141	3734.82867873218	0.960438611
NSFTV_164	D15	Control	150550.514111995	58.7001251420474	1877.57500375537	0.568614315
NSFTV_165	D15	Control	172230.597445328	58.9501251420474	2881.66410963078	0.796271944
NSFTV_166	D15	Control	201964.097445328	70.6167918087141	3696.40716305308	0.867594021
NSFTV_167	D15	Control	143871.097445328	57.9501251420474	1736.09021148122	0.417136767
NSFTV_168	D15	Control	181607.764111995	68.9501251420475	2547.99006315085	0.739760688
NSFTV_169	D15	Control	232271.930778662	73.1167918087141	3526.4627425434	0.651605277
NSFTV_17	D15	Control	149137.597445328	59.2834584753808	1723.88615991312	0.458444756
NSFTV_171	D15	Control	247677.347445329	75.5334584753808	4042.74123231481	0.512927354
NSFTV_172	D15	Control	222701.597445329	65.4501251420474	4089.23295545066	0.680927354
NSFTV_173	D15	Control	159556.764111995	59.2834584753807	2409.14624183776	0.647867362
NSFTV_174	D15	Control	193461.264111995	64.9501251420474	3405.69599799144	0.893910376
NSFTV_176	D15	Control	141583.930778662	57.9501251420474	1915.46669817842	0.476574955
NSFTV_177	D15	Control	172481.597445328	61.6167918087141	2340.64431302599	0.574760688
NSFTV_179	D15	Control	177461.430778662	68.0334584753808	1982.83909499337	0.635147946
NSFTV_18	D15	Control	223131.097445328	69.7834584753807	4168.84839419854	0.685278089
NSFTV_180	D15	Control	146392.680778662	58.0334584753808	1965.15846625664	0.794939613
NSFTV_182	D15	Control	130333.430778662	57.3667918087141	1375.37988340543	0.660939613
NSFTV_183	D15	Control	235128.930778662	68.2834584753808	4536.49186320422	0.588303434
NSFTV_184	D15	Control	192121.097445328	67.4501251420474	2838.5131314896	0.498427354
NSFTV_185	D15	Control	197117.264111995	66.4501251420474	3018.95747338986	0.739814613
NSFTV_186	D15	Control	125082.097445328	52.1167918087141	1798.19470549166	0.443564613
NSFTV_187	D15	Control	120416.680778662	54.7834584753807	1196.91886187047	0.420939613
NSFTV_188	D15	Control	214072.847445328	69.2834584753808	3066.38479259597	0.649006763
NSFTV_189	D15	Control	241366.097445328	59.2834584753808	4567.43478757019	1.013286
NSFTV_19	D15	Control	215323.680778662	65.7834584753808	3637.42878124262	1.037078452
NSFTV_190	D15	Control	166145.764111995	58.1167918087141	2711.6073577333	0.469690409
NSFTV_191	D15	Control	179950.847445328	59.6167918087141	2836.77431576566	0.665286
NSFTV_192	D15	Control	171216.930778662	60.1167918087141	2472.07759793412	0.566690409
NSFTV_193	D15	Control	192162.097445328	55.7834584753807	3490.56071185147	0.584357075
NSFTV_195	D15	Control	240060.430778661	70.4501251420474	4363.55516464874	0.884786
NSFTV_198	D15	Control	170754.930778662	63.6167918087141	2317.21825969948	0.713827667
NSFTV_199	D15	Control	222893.097445328	65.2834584753807	4025.92198815829	0.796190409
NSFTV_200	D15	Control	248597.597445328	74.7834584753808	4095.16402242044	0.740199339
NSFTV_202	D15	Control	207333.847445328	64.2001251420475	3488.47672008748	0.515421548
NSFTV_203	D15	Control	245092.764111995	66.1167918087141	4238.43229664804	0.600694889
NSFTV_205	D15	Control	193416.264111995	63.2834584753807	2928.07372913915	0.591028222
NSFTV_206	D15	Control	175600.097445328	69.4501251420474	2491.05421089598	0.618194889
NSFTV_207	D15	Control	191221.956033602	74.6942437676826	2673.93930531684	0.566528222
NSFTV_208	D15	Control	182586.264111995	66.4501251420474	2976.96235753232	0.529028222
NSFTV_209	D15	Control	257310.264111995	73.4501251420475	4386.16718254201	0.554694889
NSFTV_21	D15	Control	226371.097445328	73.8667918087141	3306.81490209511	0.567611422
NSFTV_211	D15	Control	177058.764111995	61.7834584753808	2996.43920158687	0.852088215
NSFTV_213	D15	Control	177208.847445328	61.2001251420474	2823.11878266463	0.669028222
NSFTV_214	D15	Control	165994.097445328	62.1167918087141	2267.98024102343	0.426694889
NSFTV_215	D15	Control	239577.847445328	73.7001251420474	3398.63439828096	0.729528222
NSFTV_216	D15	Control	171968.930778662	63.9501251420474	1984.5468939862	0.464528222
NSFTV_217	D15	Control	133827.097445328	58.7834584753807	1208.24566245206	0.549328585
NSFTV_218	D15	Control	109187.764111995	54.4501251420474	841.618838075525	0.471361555
NSFTV_219	D15	Control	207798.597445328	62.4501251420474	3789.86118344132	0.779002608
NSFTV_220	D15	Control	213181.264111995	72.4501251420474	2974.38402073457	0.819069494
NSFTV_221	D15	Control	214841.764111995	72.9501251420474	3293.75675160753	0.656665904
NSFTV_222	D15	Control	236612.014111995	71.2001251420474	3886.9593160034	0.881361555
NSFTV_223	D15	Control	223315.764111995	74.6167918087141	3743.07572423016	0.783194889
NSFTV_224	D15	Control	182761.180778662	62.7834584753808	2899.80145918101	1.083861555
NSFTV_225	D15	Control	170315.430778662	60.7834584753808	2603.2325714149	0.787861555
NSFTV_226	D15	Control	210087.430778662	69.4501251420474	3284.69606888651	0.666861555
NSFTV_227	D15	Control	220420.847445328	70.1167918087141	3796.0240936624	1.094694889
NSFTV_228	D15	Control	218557.930778662	67.7834584753807	3674.30924768102	0.752496116
NSFTV_229	D15	Control	199719.514111995	67.4501251420474	2929.78979171293	0.689194889
NSFTV_23	D15	Control	290728.097445328	72.9501251420474	5933.18810569035	0.813111422
NSFTV_231	D15	Control	267624.930778661	75.2001251420474	4282.53847670763	0.621694889
NSFTV_233	D15	Control	154675.347445328	61.2001251420474	1896.97658616914	0.508683632
NSFTV_234	D15	Control	299023.347445329	83.7834584753809	4960.62063190671	0.646016966
NSFTV_235	D15	Control	282887.514111995	79.0334584753808	4866.26045636431	1.024016966
NSFTV_236	D15	Control	146878.264111995	57.7001251420474	1967.10774933441	0.373350299
NSFTV_237	D15	Control	216116.014111995	71.0334584753808	3038.41944267157	0.829850299
NSFTV_239	D15	Control	207189.764111995	64.9501251420474	3080.25486698724	0.606280934
NSFTV_24	D15	Control	226542.764111995	64.2834584753808	3556.8133703337	0.995611422
NSFTV_240	D15	Control	197256.097445328	59.4501251420474	3402.13431348512	0.697992024
NSFTV_241	D15	Control	250616.930778661	75.1167918087141	4587.2922322572	0.472325358
NSFTV_242	D15	Control	193573.014111995	62.2001251420474	3016.83911085335	0.566658691
NSFTV_243	D15	Control	163985.264111995	56.9501251420474	2492.38708751284	0.835992024
NSFTV_244	D15	Control	307632.264111995	84.7834584753808	4810.3224071006	0.762325358
NSFTV_245	D15	Control	227481.847445328	69.8667918087141	3737.7712161184	1.022102845
NSFTV_246	D15	Control	219007.430778662	71.7834584753808	3101.95052911916	0.852614267
NSFTV_247	D15	Control	176707.264111995	65.6167918087141	2434.10685176334	0.678024994
NSFTV_248	D15	Control	179534.597445328	60.9501251420474	2952.45275369181	0.742524994
NSFTV_25	D15	Control	200847.764111995	63.5334584753808	3086.17303260689	0.766218684
NSFTV_250	D15	Control	173070.764111995	59.1167918087141	3002.5173243394	0.475858328
NSFTV_251	D15	Control	148484.097445328	59.9501251420474	2030.91933108625	0.28762143
NSFTV_252	D15	Control	221682.930778662	70.7001251420474	3266.0515068515	0.481691661
NSFTV_253	D15	Control	129243.430778662	60.7834584753808	989.424410141413	0.320691661
NSFTV_254	D15	Control	169118.764111995	57.616791808714	2451.84002466471	0.926171415
NSFTV_255	D15	Control	286453.097445328	75.1167918087141	5233.71033584699	0.891147237
NSFTV_256	D15	Control	213487.764111995	66.7834584753807	3238.06095563532	1.190524994
NSFTV_257	D15	Control	239319.597445329	63.9501251420474	4193.21391768246	1.134640316
NSFTV_259	D15	Control	250985.597445328	77.9501251420474	4489.04434742948	1.018858328
NSFTV_26	D15	Control	170681.514111995	61.2834584753807	2152.63258685761	0.757111422
NSFTV_260	D15	Control	204750.680778662	66.6167918087141	3585.9435939292	0.967774428
NSFTV_261	D15	Control	265042.097445328	71.2834584753807	4698.49693681691	1.042191661
NSFTV_262	D15	Control	240146.930778662	78.2834584753808	3582.29491401587	1.249691661
NSFTV_263	D15	Control	189594.764111995	62.0334584753808	2942.46844225283	1.026858328
NSFTV_264	D15	Control	230800.764111995	66.1167918087141	4033.87399103513	1.149858328
NSFTV_265	D15	Control	192265.597445328	66.9501251420475	2683.50389077753	0.870524994
NSFTV_266	D15	Control	207780.847445328	66.0334584753808	3262.84590690765	0.452859619
NSFTV_267	D15	Control	138483.764111995	56.4501251420474	1857.50749731818	0.560858328
NSFTV_268	D15	Control	129599.930778662	52.6167918087141	1977.24794408968	0.823056982
NSFTV_269	D15	Control	196019.764111995	62.6167918087141	2572.41475152839	0.944024994
NSFTV_27	D15	Control	242078.347445328	71.7001251420474	3705.88810376422	0.621611422
NSFTV_270	D15	Control	160339.764111995	62.5334584753807	1982.23342174098	0.731306982
NSFTV_271	D15	Control	193847.097445328	61.2834584753808	3305.83666990037	0.799691661
NSFTV_272	D15	Control	208346.597445328	64.1167918087141	3346.74054682201	0.454503008
NSFTV_273	D15	Control	192392.493064106	62.7614894522938	2861.56856202878	0.564858328
NSFTV_274	D15	Control	173755.680778662	60.7834584753808	2624.22306929164	0.429276286
NSFTV_275	D15	Control	173471.097445328	57.1167918087141	3062.01000972162	0.827030261
NSFTV_277	D15	Control	135980.764111995	57.4501251420474	1780.9419873228	0.621858413
NSFTV_278	D15	Control	121924.097445328	52.2834584753807	1169.89169099094	0.546748146
NSFTV_279	D15	Control	196975.097445328	62.1167918087141	3095.79468597289	0.802578949
NSFTV_280	D15	Control	162643.264111995	53.7834584753808	2741.36784084447	0.748831479
NSFTV_281	D15	Control	147551.930778662	58.7834584753808	1762.36367808732	0.647030261
NSFTV_282	D15	Control	150544.264111995	61.6167918087141	1561.97678415152	0.662748146
NSFTV_283	D15	Control	170112.680778662	61.2001251420474	2368.82098379206	0.705239312
NSFTV_284	D15	Control	268762.764111995	78.7834584753808	4069.79486662148	0.590239312
NSFTV_285	D15	Control	152332.014111995	60.8667918087141	1778.68236690769	0.459905979
NSFTV_286	D15	Control	216194.930778662	69.7834584753808	3037.66170372105	0.677239312
NSFTV_287	D15	Control	216307.097445328	70.1167918087141	3207.54123510267	0.767277847
NSFTV_288	D15	Control	215298.930778662	71.2834584753808	3467.0532450833	0.711706342
NSFTV_289	D15	Control	200122.764111995	69.2834584753808	2994.33560827172	1.01804054
NSFTV_29	D15	Control	259838.597445328	71.9501251420474	4553.10952954521	0.749310077
NSFTV_290	D15	Control	149136.597445328	58.2834584753807	1754.80301513491	0.429572646
NSFTV_291	D15	Control	138626.597445328	55.4501251420474	1582.23719971598	0.250239312
NSFTV_292	D15	Control	180995.764111995	65.6167918087141	2086.46781673858	0.778572646
NSFTV_293	D15	Control	254812.597445328	79.7834584753807	4541.00139780245	0.851604761
NSFTV_295	D15	Control	217518.764111995	68.7834584753807	3354.4921625118	0.819219066
NSFTV_296	D15	Control	167031.597445328	64.4501251420474	1942.95036693902	0.573373009
NSFTV_297	D15	Control	162844.264111995	58.6167918087141	2227.63551420956	0.486905979
NSFTV_298	D15	Control	194038.597445328	61.6167918087141	3324.66662774389	0.641405979
NSFTV_299	D15	Control	272168.264111995	77.1167918087141	4462.57487261002	0.686733631
NSFTV_3	D15	Control	238735.930778662	68.7834584753808	4036.05384012886	0.818338082
NSFTV_30	D15	Control	197586.180778662	68.1167918087141	3341.1673691078	0.492944756
NSFTV_300	D15	Control	163522.097445328	66.1167918087141	1377.11197198451	0.549739312
NSFTV_301	D15	Control	207216.430778662	68.2834584753808	3153.32480593997	0.828623873
NSFTV_302	D15	Control	189035.930778662	72.8667918087141	2427.33930927854	0.699739312
NSFTV_303	D15	Control	141473.930778662	59.1167918087141	1732.87587901304	0.501572646
NSFTV_304	D15	Control	170482.264111995	58.6167918087141	2630.65715597755	0.779239312
NSFTV_305	D15	Control	188194.264111995	61.2834584753807	3093.95364627431	0.764905979
NSFTV_306	D15	Control	211178.430778662	64.7834584753807	3725.81927075389	0.887239312
NSFTV_307	D15	Control	122849.097445328	54.7834584753808	1370.70457393723	0.458905979
NSFTV_31	D15	Control	129777.097445329	56.7834584753808	1438.43279100597	0.641111422
NSFTV_310	D15	Control	148274.347445328	57.8667918087141	1963.79108033838	0.807831479
NSFTV_311	D15	Control	150176.014111995	58.1167918087141	1781.65344809058	0.490072646
NSFTV_312	D15	Control	243740.764111995	69.8667918087141	3724.03583200867	1.259572646
NSFTV_313	D15	Control	226191.430778662	66.3667918087141	3594.56027407464	0.644421745
NSFTV_314	D15	Control	194157.430778662	64.9501251420474	2928.55399943134	0.762861753
NSFTV_315	D15	Control	198083.514111995	65.7001251420475	3408.05136760141	0.792195086
NSFTV_316	D15	Control	198641.597445328	71.6167918087141	2837.44304931624	0.596861753
NSFTV_317	D15	Control	198682.930778662	62.6167918087141	3164.8665495348	0.659695086
NSFTV_318	D15	Control	236949.264111995	70.2834584753808	3982.61111581589	0.814361753
NSFTV_32	D15	Control	166867.930778662	59.4501251420474	2092.29943701404	0.603468684
NSFTV_320	D15	Control	211301.430778662	71.5334584753808	3346.15703175506	0.728028419
NSFTV_322	D15	Control	222419.930778662	70.1167918087141	3538.71662081621	0.512695086
NSFTV_323	D15	Control	205792.597445328	63.6167918087141	3376.63468333807	0.906695086
NSFTV_324	D15	Control	190857.430778662	65.2001251420474	3004.09204353105	0.496695086
NSFTV_325	D15	Control	213039.597445328	66.1167918087141	3123.60934030348	0.556195086
NSFTV_326	D15	Control	179307.430778662	61.7834584753807	2698.10288358139	0.726028419
NSFTV_327	D15	Control	236686.930778662	70.6167918087141	5092.45939894254	0.991695086
NSFTV_328	D15	Control	185165.597445328	69.1167918087141	2930.397574607	0.914861753
NSFTV_329	D15	Control	229461.930778662	74.4501251420474	4071.52923788013	0.716008173
NSFTV_33	D15	Control	219948.430778662	64.9501251420474	3465.30910818805	0.619238728
NSFTV_330	D15	Control	213961.764111995	78.1167918087141	3209.47967971508	1.248695086
NSFTV_331	D15	Control	207153.097445328	71.4501251420474	3855.37912267214	1.189195086
NSFTV_332	D15	Control	179924.097445328	59.9501251420474	2538.67715228482	0.484695086
NSFTV_333	D15	Control	165795.430778662	58.6167918087141	2219.5577524846	0.353861753
NSFTV_334	D15	Control	175708.014111995	63.7001251420474	2867.18279835708	0.893861753
NSFTV_336	D15	Control	220895.180778662	66.9501251420474	3812.25991273908	0.791361753
NSFTV_337	D15	Control	270944.930778662	77.6167918087141	4833.65966038933	0.636195086
NSFTV_338	D15	Control	158135.014111995	59.6167918087141	1795.92507557455	0.443028419
NSFTV_339	D15	Control	239843.930778662	74.2001251420474	3638.86402978854	0.775028419
NSFTV_340	D15	Control	242308.347445328	67.2001251420474	4609.89496656766	1.052150662
NSFTV_341	D15	Control	243276.180778662	69.7834584753808	3857.94624343087	1.126028419
NSFTV_342	D15	Control	182993.264111995	62.4501251420474	2765.59230909509	0.733195086
NSFTV_343	D15	Control	198485.430778662	58.7834584753808	3818.55563909947	0.748695086
NSFTV_345	D15	Control	202857.347445328	70.3667918087141	2861.75021467277	1.039695086
NSFTV_346	D15	Control	267470.764111995	72.7001251420474	5397.86628374374	1.010195086
NSFTV_347	D15	Control	232502.597445328	65.7834584753808	4285.90832706016	0.950361753
NSFTV_348	D15	Control	290202.597445328	65.2834584753808	5112.77109601358	0.670195086
NSFTV_349	D15	Control	236009.180778662	68.7001251420474	4161.84961475817	0.583528419
NSFTV_352	D15	Control	243788.014111995	66.9501251420474	3920.51565220795	0.872638445
NSFTV_353	D15	Control	182619.680778662	57.7834584753807	3100.79918251599	0.77167484
NSFTV_355	D15	Control	197505.097445328	63.6167918087141	2961.45798883591	0.943357075
NSFTV_356	D15	Control	255164.097445328	72.2834584753807	4289.24960590316	1.060114682
NSFTV_357	D15	Control	250677.430778662	70.6167918087141	4440.73526620134	1.004357075
NSFTV_358	D15	Control	196583.680778662	69.7001251420474	2826.19434065398	0.663690409
NSFTV_359	D15	Control	158133.993064106	61.3864894522938	1904.1119600398	0.651357075
NSFTV_36	D15	Control	116002.014111995	57.7834584753808	917.490280415209	0.573611422
NSFTV_360	D15	Control	254790.930778662	69.9501251420474	4620.17549489793	0.688857075
NSFTV_363	D15	Control	180275.264111995	59.6167918087141	2870.78534752596	0.617857075
NSFTV_364	D15	Control	179315.264111995	62.7001251420474	2351.74588398305	0.774357075
NSFTV_365	D15	Control	149728.597445328	56.7834584753808	2063.12463335243	0.618357075
NSFTV_366	D15	Control	161305.597445328	53.7834584753808	2618.16734667053	0.537857075
NSFTV_368	D15	Control	151351.097445328	59.2834584753808	2278.50314320935	0.744190409
NSFTV_369	D15	Control	308414.764111995	83.7834584753807	5553.93199725926	0.962523742
NSFTV_37	D15	Control	157611.243064106	59.2614894522939	1952.67172844269	0.463111422
NSFTV_370	D15	Control	234626.264111995	75.6167918087141	3538.69983686709	0.778023742
NSFTV_371	D15	Control	248622.764111995	67.9501251420474	4520.2473739578	0.698190409
NSFTV_372	D15	Control	223371.680778662	71.2834584753807	3465.57066344252	0.533190409
NSFTV_373	D15	Control	186666.097445328	64.1167918087141	2859.80193689607	0.727690409
NSFTV_375	D15	Control	245583.764111995	69.7834584753808	4522.04237394652	0.931471778
NSFTV_376	D15	Control	136506.764111995	55.1167918087141	1964.13706211615	0.973190409
NSFTV_377	D15	Control	157355.264111995	62.7834584753807	1624.07029443421	0.663857075
NSFTV_378	D15	Control	213788.430778662	67.7001251420474	3396.34131005455	0.954023742
NSFTV_379	D15	Control	217182.430778662	67.2834584753808	3537.81681321349	0.985857075
NSFTV_380	D15	Control	148142.680778662	56.8667918087141	1639.15717042947	0.496807075
NSFTV_381	D15	Control	226496.264111995	70.2834584753808	3797.26556023596	0.685690409
NSFTV_384	D15	Control	254922.180778662	70.2834584753807	4431.25703378317	1.045023742
NSFTV_385	D15	Control	245304.097445328	78.0334584753808	4381.27102335705	0.728690409
NSFTV_386	D15	Control	143317.243064106	60.6364894522938	1510.17621540007	0.605357075
NSFTV_387	D15	Control	178111.430778662	65.7834584753807	2536.83142186546	0.580007068
NSFTV_388	D15	Control	141661.764111995	56.1167918087141	2031.31127145042	0.543523742
NSFTV_389	D15	Control	141925.264111995	59.1167918087141	1695.68009953078	0.595523742
NSFTV_39	D15	Control	322883.930778662	84.2834584753808	5916.36804860098	0.644142925
NSFTV_390	D15	Control	224335.264111995	72.1167918087141	3237.36533349413	0.533857075
NSFTV_391	D15	Control	160774.868064106	57.8864894522938	2445.40763074837	0.504357075
NSFTV_392	D15	Control	152197.264111995	59.6167918087141	1951.6570961222	0.479023742
NSFTV_394	D15	Control	182633.347445328	67.6167918087141	2834.33811520429	0.811190409
NSFTV_395	D15	Control	198032.764111995	67.6167918087141	2993.87672714785	0.837023742
NSFTV_396	D15	Control	167106.097445328	61.6167918087141	2297.96352446755	0.594523742
NSFTV_397	D15	Control	148155.764111995	60.1167918087141	2009.22748731908	0.476971778
NSFTV_4	D15	Control	191071.930778662	61.6167918087141	3161.87781658225	0.667571415
NSFTV_40	D15	Control	272753.097445328	73.2834584753808	4385.8291483244	0.651142925
NSFTV_41	D15	Control	184129.264111995	58.6167918087141	2793.30635652498	0.610276621
NSFTV_43	D15	Control	211436.264111995	66.6167918087141	3052.63284312863	0.477109955
NSFTV_44	D15	Control	205734.264111995	66.1167918087141	3655.72217777536	0.802610819
NSFTV_45	D15	Control	208401.014111995	68.7001251420474	3337.91087964527	0.582658494
NSFTV_46	D15	Control	213677.430778662	68.2834584753808	3398.23118131053	0.622476258
NSFTV_49	D15	Control	190893.930778662	63.7834584753808	3212.23772884151	0.393976258
NSFTV_5	D15	Control	173928.764111995	60.9501251420474	2172.86822203901	0.629620069
NSFTV_50	D15	Control	201699.264111995	72.9501251420474	2987.51042199302	0.820976258
NSFTV_51	D15	Control	169627.680778662	59.8667918087141	2286.63874624254	NA
NSFTV_52	D15	Control	175175.847445328	66.3667918087141	1987.74068182276	0.455976258
NSFTV_53	D15	Control	179304.264111995	68.9501251420474	2505.38997789574	0.655276621
NSFTV_54	D15	Control	167873.847445328	66.1167918087141	2252.07597805145	0.550341579
NSFTV_55	D15	Control	184939.764111995	60.1167918087141	2898.416453934	0.714142925
NSFTV_56	D15	Control	165060.930778662	59.2834584753808	2309.40293357866	0.422245938
NSFTV_57	D15	Control	223948.430778662	66.7834584753808	3997.91020272993	0.662443288
NSFTV_58	D15	Control	269270.264111995	79.7834584753807	5127.1607402734	0.823857157
NSFTV_59	D15	Control	223123.764111995	68.1167918087141	4192.53837553862	0.714508373
NSFTV_6	D15	Control	205776.097445328	63.9501251420474	3348.23427868038	0.490838082
NSFTV_60	D15	Control	185258.430778662	65.1167918087141	2320.53887758914	0.474976258
NSFTV_61	D15	Control	212408.347445328	68.8667918087141	3399.6721885329	0.636476258
NSFTV_616	D15	Control	215750.680778662	73.7001251420474	2942.21309627702	0.656971778
NSFTV_618	D15	Control	141191.680778662	56.1167918087141	1774.2102492067	0.528805111
NSFTV_619	D15	Control	136702.597445328	58.1167918087141	1361.24422665637	0.430980966
NSFTV_62	D15	Control	176518.597445328	58.9501251420474	2950.36976344645	0.634971778
NSFTV_620	D15	Control	239746.636203774	72.2846458377365	3277.26582078091	0.632971778
NSFTV_621	D15	Control	144440.014111995	56.7001251420474	1841.49801673207	0.469471778
NSFTV_622	D15	Control	153169.993064106	55.0114894522939	2156.93688438216	0.671138445
NSFTV_623	D15	Control	248796.264111995	69.7834584753808	4491.48663684543	0.796971778
NSFTV_624	D15	Control	138889.097445328	50.0334584753808	3103.9929147624	0.411638445
NSFTV_625	D15	Control	168247.597445328	59.1167918087141	2539.19432404821	0.498165932
NSFTV_626	D15	Control	232086.514111995	69.5334584753808	3173.51896892154	0.970638445
NSFTV_627	D15	Control	182086.014111995	67.9501251420474	2334.22339586806	0.652715292
NSFTV_629	D15	Control	190519.764111995	71.6167918087141	2442.37221755844	0.847305111
NSFTV_63	D15	Control	211284.847445328	67.9501251420474	3074.26492271515	0.879962946
NSFTV_633	D15	Control	214611.264111995	73.2834584753808	2839.7791007969	0.492760688
NSFTV_634	D15	Control	219168.264111995	67.7834584753808	2999.31040640224	0.883971778
NSFTV_64	D15	Control	142057.764111995	59.2834584753807	1404.13542364243	NA
NSFTV_641	D15	Control	127578.430778662	58.1167918087141	1181.84629301322	0.361149701
NSFTV_642	D15	Control	243895.430778662	64.1167918087141	4396.45302410976	0.931316368
NSFTV_643	D15	Control	266335.514111995	79.5334584753808	4267.4577566958	0.678816368
NSFTV_647	D15	Control	181881.680778662	65.7001251420474	2535.40714702086	0.629271944
NSFTV_65	D15	Control	233423.764111995	69.2834584753808	3576.50472657772	0.738943288
NSFTV_651	D15	Control	201263.430778662	67.6167918087141	2669.34074763235	0.781594726
NSFTV_66	D15	Control	184273.680778662	68.0334584753808	2556.88349559368	0.693098501
NSFTV_67	D15	Control	181726.430778662	65.9501251420474	2808.21472876313	0.548460264
NSFTV_68	D15	Control	150837.930778662	60.0334584753808	1709.63765421341	0.830142925
NSFTV_7	D15	Control	133347.347445328	60.2834584753808	1174.29219143698	0.441504748
NSFTV_70	D15	Control	230008.430778662	74.9501251420474	3775.69921678034	0.820809591
NSFTV_71	D15	Control	198500.430778662	66.9501251420474	2645.74754603026	0.582020231
NSFTV_72	D15	Control	209308.097445328	69.9501251420474	2456.97250796136	0.744142925
NSFTV_73	D15	Control	252613.264111995	73.8667918087141	4175.28690460679	0.781309591
NSFTV_74	D15	Control	256551.347445328	78.7001251420474	4451.88427745808	0.918412305
NSFTV_75	D15	Control	208662.097445328	71.4501251420474	3193.31941801887	0.819809591
NSFTV_76	D15	Control	225360.847445328	75.1167918087141	3154.17913539861	0.824265168
NSFTV_77	D15	Control	203855.430778662	72.5334584753807	3141.77552052449	0.877809591
NSFTV_78	D15	Control	260572.930778662	67.2834584753808	4672.25919059018	0.879809591
NSFTV_79	D15	Control	127125.680778662	59.0334584753808	1104.63808324885	0.761809591
NSFTV_8	D15	Control	200231.264111995	59.7834584753808	3356.92838015745	0.410738728
NSFTV_80	D15	Control	180456.097445328	60.9501251420474	2626.13636997892	0.711976258
NSFTV_81	D15	Control	207463.264111995	66.7834584753808	3288.39080815309	0.902368332
NSFTV_83	D15	Control	168896.430778662	57.9501251420474	2317.52610477234	0.612201665
NSFTV_84	D15	Control	216230.215251573	65.6179569961043	3033.73774310443	0.668701665
NSFTV_85	D15	Control	225110.514111995	68.7834584753807	3238.23676207436	0.813281195
NSFTV_86	D15	Control	185297.430778662	62.1167918087141	3021.6515959551	0.819701665
NSFTV_87	D15	Control	169322.264111995	60.4501251420474	2436.75927369725	0.820034998
NSFTV_88	D15	Control	190997.264111995	70.7834584753807	2406.34683311461	0.629201665
NSFTV_89	D15	Control	222896.764111995	67.1167918087141	3192.64363681967	0.740868332
NSFTV_9	D15	Control	162019.930778662	63.9501251420474	1770.4143282903	0.676911785
NSFTV_90	D15	Control	260359.597445328	78.1167918087141	4223.62479586717	0.824201665
NSFTV_92	D15	Control	201663.847445328	68.8667918087141	2526.12081704065	0.807628376
NSFTV_93	D15	Control	166782.097445328	63.2834584753808	1886.63136391958	0.677034998
NSFTV_94	D15	Control	119833.597445328	56.7834584753808	948.344888023282	0.55124062
NSFTV_96	D15	Control	190720.764111995	60.4501251420474	3232.45018463341	0.669534998
NSFTV_97	D15	Control	201417.097445328	64.4501251420474	3125.34180559504	0.546534998
NSFTV_98	D15	Control	160085.597445328	62.9501251420474	2237.66298801542	0.573034998
NSFTV_99	D15	Control	211584.764111995	68.6167918087141	3204.86340915665	0.993407286
